# Supplementary material for: Remapping of the belted phenotype in cattle on BTA3 identifies a multiplication event as the candidate causal mutation
Source: Genet Sel Evol. 2018 Jul 6;50:36. doi: 10.1186/s12711-018-0407-9 (PMC6035435; doi:10.1186/s12711-018-0407-9)
Supplement: Supplementary file 1 — Additional file 1. Inner candidate haplotypes detected by manual analysis of the extended confidence interval. This file shows the 60-SNP haplotypes of the extended candidate interval for all 110 animals that were used for remapping of the belt locus. SNPs that were excluded from the mapping procedure (MAF < 0.025) are marked with grey color in the first line. The black box indicates the 336-kb interval identified by Drögemüller et al. [13]. The first five haplotypes represent the most common and extended haplotypes for Belted Galloway (BGAhap1 and BGAhap2, shown in bright and dark blue), Dutch Belted (DBEhap, shown in beige) and Gurtenvieh (GUVhap1 and GUVhap2, shown in dark and bright green). Red boxes indicate common parts of these five haplotypes and represent the four inner candidate haplotypes (IC-Hap1-4, Table 3). The haplotypes of the animals that were used for remapping are shown below in the following order: (i) Belted Galloway, (ii) Dutch Belted, (iii) Gurtenvieh, (iv) a belted cross between Gurtenvieh and Pinzgauer cattle and (v) non-belted control animals. [file 12711_2018_407_MOESM1_ESM.xlsx]

## Sheet: Tabelle4
	1	2	3	4	5	6	7	8	9	10	11	12	13	14	15	16	17	18	19	20	21	22	23	24	25	26	27	28	29	30	31	32	33	34	35	36	37	38	39	40	41	42	43	44	45	46	47	48	49
BGAhap1	A	G	A	C	A	G	G	G	G	G	G	G	G	G	A	G	G	G	G	A	G	A	A	A	A	G	G	G	A	G	A	G	G	G	G	G	A	G	A	C	A	A	G	A	A	G	A	G	A
BGAhap2	A	A	A	C	A	G	G	G	G	G	G	G	G	G	A	G	G	G	G	A	G	A	A	A	A	G	G	G	A	G	A	G	G	G	G	G	A	G	A	C	A	A	G	A	A	G	A	G	A
DBEhap	G	A	A	C	G	G	G	G	G	G	G	G	G	A	G	G	A	G	G	A	G	A	A	A	A	A	A	A	A	G	A	G	G	G	G	G	A	G	A	C	A	A	G	A	A	G	G	A	A
GUVhap1	A	A	C	A	G	G	A	G	G	G	G	G	G	G	A	G	A	G	G	A	G	A	A	A	A	G	G	G	A	G	A	G	G	G	G	G	A	A	G	A	G	A	G	A	A	G	A	A	A
GUVhap2	G	A	C	A	G	G	G	G	G	G	G	G	G	A	G	G	G	G	G	A	G	A	A	A	A	A	A	A	A	A	C	G	G	G	G	G	A	G	A	C	G	A	G	A	A	G	G	G	G
Belted Galloway:
GLW60M	A	A	A	C	A	G	G	G	G	G	G	G	G	G	A	G	G	G	G	A	G	A	A	A	A	G	G	G	A	G	A	G	G	G	G	G	A	G	A	C	A	A	G	A	A	G	A	G	A
GLW60P	A	A	A	C	A	G	G	G	G	G	G	G	G	G	A	G	G	G	G	A	G	A	A	A	A	G	G	G	A	G	A	G	G	G	G	G	A	G	A	C	A	A	G	A	A	G	A	G	A
GLW76M	A	A	A	C	A	G	G	G	G	G	G	G	G	G	A	G	A	G	A	A	A	A	A	A	A	G	G	G	A	G	A	G	G	G	G	G	A	G	A	C	A	A	G	A	A	G	A	G	A
GLW76P	G	A	A	C	A	G	G	G	G	A	G	G	G	G	A	G	G	G	G	A	G	A	A	A	A	G	G	G	A	G	A	G	G	G	G	G	A	G	A	C	A	A	G	A	A	G	A	G	A
GLW78M	A	A	A	C	A	G	G	G	G	G	G	G	G	G	A	G	G	G	G	A	G	A	A	A	A	G	G	G	A	G	A	G	G	G	G	G	A	G	A	C	A	A	G	A	A	G	A	G	A
GLW78P	G	A	A	C	G	G	G	G	G	G	G	G	G	A	G	G	A	G	A	A	A	A	A	A	A	G	G	G	A	G	A	G	G	G	G	G	A	G	A	C	A	A	G	A	A	G	A	G	A
GLW79M	A	A	A	C	A	G	G	G	G	G	G	G	G	G	A	G	G	G	G	A	G	A	A	A	A	G	G	G	A	G	A	G	G	G	G	G	A	G	A	C	A	A	G	A	A	G	A	G	A
GLW79P	A	G	A	C	A	G	G	G	G	G	G	G	G	G	A	G	G	G	G	A	G	A	A	A	A	G	G	G	A	G	A	G	G	G	G	G	A	G	A	C	A	A	G	A	A	G	A	G	A
GLW80M	A	A	A	C	A	G	G	G	G	G	G	G	G	G	A	G	G	G	G	A	G	A	A	A	A	G	G	G	A	G	A	G	G	G	G	G	A	G	A	C	A	A	G	A	A	G	A	G	A
GLW80P	G	A	A	C	G	G	G	G	G	G	G	G	G	A	G	G	A	G	A	A	A	A	A	A	A	G	G	G	A	G	A	G	G	G	G	G	A	G	A	C	A	A	G	A	A	G	A	G	A
GLW81M	A	A	A	C	A	G	G	G	G	G	G	G	G	G	A	G	G	G	G	A	G	A	A	A	A	G	G	G	A	G	A	G	G	G	G	G	A	G	A	C	A	A	G	A	A	G	A	G	A
GLW81P	G	A	A	C	G	G	G	G	G	G	G	G	G	A	G	G	A	G	A	A	A	A	A	A	A	G	G	G	A	G	A	G	G	G	G	G	A	G	A	C	A	A	G	A	A	G	A	G	A
GLW82M	A	A	A	C	A	G	G	G	G	G	G	G	G	G	A	G	G	G	G	A	G	A	A	A	A	G	G	G	A	G	A	G	G	G	G	G	A	G	A	C	A	A	G	A	A	G	A	G	A
GLW82P	G	A	A	C	A	G	G	G	G	G	G	G	G	G	A	G	G	G	G	A	G	A	A	A	A	G	G	G	A	G	A	G	G	G	G	G	A	G	A	C	A	A	G	A	A	G	A	G	A
GLW83M	A	A	A	C	A	G	G	G	G	G	G	G	G	G	A	G	G	G	G	A	G	A	A	A	A	G	G	G	A	G	A	G	G	G	G	G	A	G	A	C	A	A	G	A	A	G	A	G	A
GLW83P	A	A	A	C	A	G	G	G	G	G	G	G	G	G	A	G	G	G	G	A	G	A	A	A	A	G	G	G	A	G	A	G	G	G	G	G	A	G	A	C	A	A	G	A	A	G	A	G	A
GLW84M	G	A	A	C	G	G	G	G	G	G	G	G	G	A	G	G	A	G	A	A	A	A	A	A	A	G	G	G	A	G	A	G	G	G	G	G	A	G	A	C	A	A	G	A	A	G	A	G	A
GLW84P	A	A	A	C	A	G	G	G	G	G	G	G	G	G	A	G	G	G	G	A	G	A	A	A	A	G	G	G	A	G	A	G	G	G	G	G	A	G	A	C	A	A	G	A	A	G	A	G	A
GLW86M	A	G	A	C	A	G	G	G	G	G	G	G	G	G	A	G	G	G	G	A	G	A	A	A	A	G	G	G	A	G	A	G	G	G	G	G	A	G	A	C	A	A	G	A	A	G	A	G	A
GLW86P	G	A	A	C	G	G	G	G	G	G	G	G	G	A	G	G	A	G	A	A	A	A	A	A	A	G	G	G	A	G	A	G	G	G	G	G	A	G	A	C	A	A	G	A	A	G	A	G	A
GLW87M	A	G	A	C	A	G	G	G	G	G	G	G	G	G	A	G	G	G	G	A	G	A	A	A	A	G	G	G	A	G	A	G	G	G	G	G	A	G	A	C	A	A	G	A	A	G	A	G	A
GLW87P	G	A	A	C	G	G	G	G	G	G	G	G	G	A	G	G	A	G	A	A	A	A	A	A	A	G	G	G	A	G	A	G	G	G	G	G	A	G	A	C	A	A	G	A	A	G	A	G	A
GLW88M	A	A	A	C	A	G	G	G	G	G	G	G	G	G	A	G	G	G	G	A	G	A	A	A	A	G	G	G	A	G	A	G	G	G	G	G	A	G	A	C	A	A	G	A	A	G	A	G	A
GLW88P	G	A	A	C	G	G	G	G	G	G	G	G	G	A	G	G	A	G	A	A	A	A	A	A	A	G	G	G	A	G	A	G	G	G	G	G	A	G	A	C	A	A	G	A	A	G	A	G	A
GLW89M	A	G	A	C	A	G	G	G	G	G	G	G	G	G	A	G	A	G	A	A	A	A	A	A	A	G	G	G	A	G	A	G	G	G	G	G	A	G	A	C	A	A	G	A	A	G	A	G	A
GLW89P	G	A	A	C	G	G	G	G	G	G	G	G	G	A	G	G	A	G	A	A	A	A	A	A	A	G	G	G	A	G	A	G	G	G	G	G	A	G	A	C	A	A	G	A	A	G	A	G	A
GLW91M	A	A	A	C	A	G	G	G	G	G	G	G	G	G	A	G	G	G	G	A	G	A	A	A	A	G	G	G	A	G	A	G	G	G	G	G	A	G	A	C	A	A	G	A	A	G	A	G	A
GLW91P	A	A	A	C	A	G	G	G	G	G	G	G	G	G	A	G	G	G	G	A	G	A	A	A	A	G	G	G	A	G	A	G	G	G	G	G	A	G	A	C	A	A	G	A	A	G	A	G	A
GLW10M	A	A	A	C	A	G	G	G	G	G	G	G	G	G	A	G	G	G	G	A	G	A	A	A	A	G	G	G	A	G	A	G	G	G	G	G	A	G	A	C	A	A	G	A	A	G	A	G	A
GLW10P	A	G	A	C	A	G	G	G	G	G	G	G	G	G	A	G	G	G	G	A	G	A	A	A	A	G	G	G	A	G	A	G	G	G	G	G	A	G	A	C	A	A	G	A	A	G	A	G	A
GLW25M	A	A	A	C	A	G	G	G	G	G	G	G	G	G	A	G	G	G	G	A	G	A	A	A	A	G	G	G	A	G	A	G	G	G	G	G	A	G	A	C	A	A	G	A	A	G	A	G	A
GLW25P	A	G	A	C	A	G	G	G	G	G	G	G	G	G	A	G	G	G	G	A	G	A	A	A	A	G	G	G	A	G	A	G	G	G	G	G	A	G	A	C	A	A	G	A	A	G	A	G	A
GLW27M	A	A	A	C	A	G	G	G	G	G	G	G	G	G	A	G	G	G	G	A	G	A	A	A	A	G	G	G	A	G	A	G	G	G	G	G	A	G	A	C	A	A	G	A	A	G	A	G	A
GLW27P	A	G	A	C	A	G	G	G	G	G	G	G	G	G	A	G	G	G	G	A	G	A	A	A	A	G	G	G	A	G	A	G	G	G	G	G	A	G	A	C	A	A	G	A	A	G	A	G	A
GLW44M	A	G	A	C	A	G	G	G	G	G	G	G	G	G	A	G	G	G	G	A	G	A	A	A	A	G	G	G	A	G	A	G	G	G	G	G	A	G	A	C	A	A	G	A	A	G	A	G	A
GLW44P	A	A	A	C	A	G	G	G	G	G	G	G	G	G	A	G	G	G	G	A	G	A	A	A	A	G	G	G	A	G	A	G	G	G	G	G	A	G	A	C	A	A	G	A	A	G	A	G	A
GLW45M	A	A	A	C	A	G	G	G	G	G	G	G	G	G	A	G	G	G	G	A	G	A	A	A	A	G	G	G	A	G	A	G	G	G	G	G	A	G	A	C	A	A	G	A	A	G	A	G	A
GLW45P	A	A	A	C	A	G	G	G	G	G	G	G	G	G	A	G	G	G	G	A	G	A	A	A	A	G	G	G	A	G	A	G	G	G	G	G	A	G	A	C	A	A	G	A	A	G	A	G	A
GLW46M	G	G	A	C	A	G	G	G	G	G	G	G	G	G	A	G	G	G	G	A	G	A	A	A	A	G	G	G	A	G	A	G	G	G	G	G	A	G	A	C	A	A	G	A	A	G	A	G	A
GLW46P	A	G	A	C	A	G	G	G	G	G	G	G	G	G	A	G	G	G	G	A	G	A	A	A	A	G	G	G	A	G	A	G	G	G	G	G	A	G	A	C	A	A	G	A	A	G	A	G	A
GLW51M	A	A	A	C	A	G	G	G	G	G	G	G	G	G	A	G	G	G	G	A	G	A	A	A	A	G	G	G	A	G	A	G	G	G	G	G	A	G	A	C	A	A	G	A	A	G	A	G	A
GLW51P	A	G	A	C	A	G	G	G	G	G	G	G	G	G	A	G	G	G	G	A	G	A	A	A	A	G	G	G	A	G	A	G	G	G	G	G	A	G	A	C	A	A	G	A	A	G	A	G	A
GLW52M	A	A	A	C	A	G	G	G	G	G	A	G	G	G	A	G	G	G	G	A	G	A	A	A	A	G	G	G	A	G	A	G	G	G	G	G	A	G	A	C	A	A	G	A	A	G	A	G	A
GLW52P	A	A	A	C	A	G	G	G	G	G	A	G	G	G	A	G	G	G	G	A	G	A	A	A	A	G	G	G	A	G	A	G	G	G	G	G	A	G	A	C	A	A	G	A	A	G	A	G	A
GLW53M	A	A	A	C	A	G	G	G	G	G	G	G	G	G	A	G	G	G	G	A	G	A	A	A	A	G	G	G	A	G	A	G	G	G	G	G	A	G	A	C	A	A	G	A	A	G	A	G	A
GLW53P	A	G	A	C	A	G	G	G	G	G	G	G	G	G	A	G	G	G	G	A	G	A	A	A	A	G	G	G	A	G	A	G	G	G	G	G	A	G	A	C	A	A	G	A	A	G	A	G	A
GLW54M	A	G	A	C	A	G	G	G	G	G	G	G	G	G	A	G	G	G	G	A	G	A	A	A	A	G	G	G	A	G	A	G	G	G	G	G	A	G	A	C	A	A	G	A	A	G	A	G	A
GLW54P	G	A	A	C	G	G	G	G	G	G	G	G	G	A	G	G	A	G	A	A	A	A	A	A	A	G	G	G	A	G	A	G	G	G	G	G	A	G	A	C	A	A	G	A	A	G	A	G	A
GLW55M	G	A	A	C	G	G	G	G	G	G	G	G	G	A	G	G	A	G	A	A	A	A	A	A	A	G	G	G	A	G	A	G	G	G	G	G	A	G	A	C	A	A	G	A	A	G	A	G	A
GLW55P	A	G	A	C	A	G	G	G	G	G	G	G	G	G	A	G	G	G	G	A	G	A	A	A	A	G	G	G	A	G	A	G	G	G	G	G	A	G	A	C	A	A	G	A	A	G	A	G	A
GLW57M	A	G	A	C	A	G	G	G	G	G	G	G	G	G	A	G	G	G	G	A	G	A	A	A	A	G	G	G	A	G	A	G	G	G	G	G	A	G	A	C	A	A	G	A	A	G	A	G	A
GLW57P	A	A	A	C	A	G	G	G	G	G	A	G	G	G	A	G	G	G	G	A	G	A	A	A	A	G	G	G	A	G	A	G	G	G	G	G	A	G	A	C	A	A	G	A	A	G	A	G	A
GLW58M	A	A	A	C	A	G	G	G	G	G	G	G	G	G	A	G	G	G	G	A	G	A	A	A	A	G	G	G	A	G	A	G	G	G	G	G	A	G	A	C	A	A	G	A	A	G	A	G	A
GLW58P	A	G	A	C	A	G	G	G	G	G	G	G	G	G	A	G	G	G	G	A	G	A	A	A	A	G	G	G	A	G	A	G	G	G	G	G	A	G	A	C	A	A	G	A	A	G	A	G	A
GLW59M	A	G	A	C	A	G	G	G	G	G	G	G	G	G	A	G	G	G	G	A	G	A	A	A	A	G	G	G	A	G	A	G	G	G	G	G	A	G	A	C	A	A	G	A	A	G	A	G	A
GLW59P	A	A	A	C	A	G	G	G	G	G	G	G	G	G	A	G	G	G	G	A	G	A	A	A	A	G	G	G	A	G	A	G	G	G	G	G	A	G	A	C	A	A	G	A	A	G	A	G	A
GLW61M	A	G	A	C	A	G	G	G	G	G	G	G	G	G	A	G	G	G	G	A	G	A	A	A	A	G	G	G	A	G	A	G	G	G	G	G	A	G	A	C	A	A	G	A	A	G	A	G	A
GLW61P	A	A	A	C	A	G	G	G	G	G	G	G	G	G	A	G	G	G	G	A	G	A	A	A	A	G	G	G	A	G	A	G	G	G	G	G	A	G	A	C	A	A	G	A	A	G	A	G	A
GLW62M	A	A	A	C	A	G	G	G	G	G	A	G	G	G	A	G	G	G	G	A	G	A	A	A	A	G	G	G	A	G	A	G	G	G	G	G	A	G	A	C	A	A	G	A	A	G	A	G	A
GLW62P	A	G	A	C	A	G	G	G	G	G	G	G	G	G	A	G	G	G	G	A	G	A	A	A	A	G	G	G	A	G	A	G	G	G	G	G	A	G	A	C	A	A	G	A	A	G	A	G	A
GLW63M	A	G	A	C	A	G	G	G	G	G	G	G	G	G	A	G	G	G	G	A	G	A	A	A	A	G	G	G	A	G	A	G	G	G	G	G	A	G	A	C	A	A	G	A	A	G	A	G	A
GLW63P	A	A	A	C	A	G	G	G	G	G	G	G	G	G	A	G	G	G	G	A	G	A	A	A	A	G	G	G	A	G	A	G	G	G	G	G	A	G	A	C	A	A	G	A	A	G	A	G	A
GLW64M	G	A	A	C	G	G	G	G	G	G	G	G	G	A	G	G	A	G	A	A	A	A	A	A	A	G	G	G	A	G	A	G	G	G	G	G	A	G	A	C	A	A	G	A	A	G	A	G	A
GLW64P	A	A	A	C	A	G	G	G	G	G	G	G	G	G	A	G	G	G	G	A	G	A	A	A	A	G	G	G	A	G	A	G	G	G	G	G	A	G	A	C	A	A	G	A	A	G	A	G	A
GLW66M	A	G	A	C	A	G	G	G	G	G	G	G	G	G	A	G	G	G	G	A	G	A	A	A	A	G	G	G	A	G	A	G	G	G	G	G	A	G	A	C	A	A	G	A	A	G	A	G	A
GLW66P	A	G	A	C	A	G	G	G	G	G	G	G	G	G	A	G	G	G	G	A	G	A	A	A	A	G	G	G	A	G	A	G	G	G	G	G	A	G	A	C	A	A	G	A	A	G	A	G	A
GLW72M	A	G	A	C	A	G	G	G	G	G	G	G	G	G	A	G	G	G	G	A	G	A	A	A	A	G	G	G	A	G	A	G	G	G	G	G	A	G	A	C	A	A	G	A	A	G	A	G	A
GLW72P	A	G	A	C	A	G	G	G	G	G	G	G	G	G	A	G	G	G	G	A	G	A	A	A	A	G	G	G	A	G	A	G	G	G	G	G	A	G	A	C	A	A	G	A	A	G	A	G	A
GLW73M	A	G	A	C	A	G	G	G	G	G	G	G	G	G	A	G	G	G	G	A	G	A	A	A	A	G	G	G	A	G	A	G	G	G	G	G	A	G	A	C	A	A	G	A	A	G	A	G	A
GLW73P	A	A	A	C	A	G	G	G	G	G	G	G	G	G	A	G	G	G	G	A	G	A	A	A	A	G	G	G	A	G	A	G	G	G	G	G	A	G	A	C	A	A	G	A	A	G	A	G	A
GLW85M	A	G	A	C	A	G	G	G	G	G	G	G	G	G	A	G	G	G	G	A	G	A	A	A	A	G	G	G	A	G	A	G	G	G	G	G	A	G	A	C	A	A	G	A	A	G	A	G	A
GLW85P	A	G	A	C	A	G	G	G	G	G	G	G	G	G	A	G	A	G	A	A	A	A	A	A	A	G	G	G	A	G	A	G	G	G	G	G	A	G	A	C	A	A	G	A	A	G	A	G	A
GLW56M	G	A	A	C	G	G	G	G	G	G	G	G	G	A	G	G	A	G	A	G	G	A	A	A	A	G	G	G	A	G	A	A	A	G	G	G	A	A	A	C	A	A	A	G	C	G	G	G	G
GLW56P	A	A	A	C	A	G	G	G	G	G	G	G	G	G	A	G	G	G	G	A	G	A	A	A	A	G	G	G	A	G	A	G	G	G	G	G	A	G	A	C	A	A	G	A	A	G	A	G	A
Dutch Belted:
LKF01M	G	A	A	C	G	G	G	G	G	G	G	G	G	A	G	G	A	G	G	A	G	A	A	A	A	A	A	A	A	G	A	G	G	G	G	G	A	G	A	C	A	A	G	A	A	G	G	A	A
LKF01P	G	A	A	C	G	G	G	G	G	G	G	G	G	A	G	G	A	G	G	A	G	A	A	A	A	A	A	A	A	G	A	G	G	G	G	G	A	G	A	C	A	A	G	A	A	G	G	A	A
LKF02M	G	A	A	C	G	G	G	G	G	G	G	G	G	A	G	G	A	G	G	A	G	A	A	A	A	A	A	A	A	G	A	G	G	G	G	G	A	G	A	C	A	A	G	A	A	G	G	A	A
LKF02P	G	A	A	C	G	G	G	G	G	G	G	G	G	A	G	G	A	G	G	A	G	A	A	A	A	A	A	A	A	G	A	G	G	G	G	G	A	G	A	C	A	A	G	A	A	G	G	A	A
LKF03M	A	A	A	C	G	G	G	G	G	G	G	G	G	A	G	G	A	A	G	A	G	A	A	A	A	A	A	A	A	G	A	G	G	G	G	G	A	G	A	C	A	A	G	A	A	G	G	A	A
LKF03P	G	A	A	C	G	G	G	G	G	G	G	G	G	A	G	G	A	G	G	A	G	A	A	A	A	A	A	A	A	G	A	G	G	G	G	G	A	G	A	C	A	A	G	A	A	G	G	A	A
LKF04M	G	A	A	C	G	G	G	G	G	G	G	G	G	A	G	G	A	G	G	A	G	A	A	A	A	A	A	A	A	G	A	G	G	G	G	G	A	G	A	C	A	A	G	A	A	G	G	A	A
LKF04P	G	A	A	C	G	G	G	G	G	G	G	G	G	A	G	G	A	G	G	A	G	A	A	A	A	A	A	A	A	G	A	G	G	G	G	G	A	G	A	C	A	A	G	A	A	G	G	A	A
LKF05M	G	A	A	C	G	G	G	G	G	G	G	G	G	A	G	G	A	G	G	A	G	A	A	A	A	A	A	A	A	G	A	G	G	G	G	G	A	G	A	C	A	A	G	A	A	G	G	A	A
LKF05P	G	A	A	C	G	G	G	G	G	A	G	G	G	G	G	G	A	G	G	A	G	A	A	A	A	G	A	G	A	G	C	G	G	G	G	A	A	A	A	C	A	A	G	A	A	G	G	A	A
LKF06M	G	A	A	C	G	G	G	G	G	G	G	G	G	A	G	G	A	G	G	A	G	A	A	A	A	A	A	A	A	G	A	G	G	G	G	G	A	G	A	C	A	A	G	A	A	G	G	A	A
LKF06P	G	A	A	C	G	G	G	G	G	G	G	G	G	A	G	G	A	G	G	A	G	A	A	A	A	A	A	A	A	G	A	G	G	G	G	G	A	G	A	C	A	A	G	A	A	G	G	A	A
LKF07M	G	A	A	C	G	G	G	G	G	G	G	G	G	A	G	G	A	G	G	A	G	A	A	A	A	A	A	A	A	G	A	G	G	G	G	G	A	G	A	C	A	A	G	A	A	G	G	A	A
LKF07P	G	A	A	C	G	G	G	G	G	G	G	G	G	A	G	G	A	G	G	A	G	A	A	A	A	A	A	A	A	G	A	G	G	G	G	G	A	G	A	C	A	A	G	A	A	G	G	A	A
LKF08M	G	A	A	C	G	G	G	G	G	G	G	G	G	A	G	G	A	G	G	A	G	A	A	A	A	A	A	A	A	G	A	G	G	G	G	G	A	G	A	C	A	A	G	A	A	G	G	A	A
LKF08P	G	A	A	C	G	G	G	G	G	G	G	G	G	A	G	G	A	G	G	A	G	A	A	A	A	A	A	A	A	G	A	G	G	G	G	G	A	G	A	C	A	A	G	A	A	G	G	A	A
LKF09M	G	A	A	C	G	G	G	G	G	G	G	G	G	A	G	G	A	G	G	A	G	A	A	A	A	A	A	A	A	G	A	G	G	G	G	G	A	G	A	C	A	A	G	A	A	G	G	A	A
LKF09P	G	A	A	C	G	G	G	G	G	G	G	G	G	A	G	G	G	G	G	A	G	A	A	A	A	G	G	G	A	G	A	G	G	G	G	G	A	G	A	C	A	A	G	A	A	G	A	G	A
LKF10M	G	A	A	C	G	G	G	G	G	G	G	G	G	A	G	G	A	G	G	A	G	A	A	A	A	A	A	A	A	G	A	G	G	G	G	G	A	G	A	C	A	A	G	A	A	G	G	A	A
LKF10P	G	A	A	C	G	G	G	G	G	G	G	G	G	A	G	G	A	G	G	A	G	A	A	A	A	A	A	A	A	G	A	G	G	G	G	G	A	G	A	C	A	A	G	A	A	G	G	A	A
LKF11M	A	A	A	C	G	G	G	G	G	G	G	G	G	A	G	G	A	A	G	A	G	A	A	A	A	A	A	A	A	G	A	G	G	G	G	G	A	G	A	C	A	A	G	A	A	G	G	A	A
LKF11P	G	A	A	C	G	G	G	G	G	G	G	G	G	A	G	G	A	G	G	A	G	A	A	A	A	A	A	A	A	G	A	G	G	G	G	G	A	G	A	C	A	A	G	A	A	G	G	A	A
LKF12M	A	A	A	C	G	G	G	G	G	G	G	G	G	A	G	G	A	A	G	A	G	A	A	A	A	A	A	A	A	G	A	G	G	G	G	G	A	G	A	C	A	A	G	A	A	G	G	A	A
LKF12P	G	A	A	C	G	G	G	G	G	G	G	G	G	A	G	G	A	G	G	A	G	A	A	A	A	A	A	A	A	G	A	G	G	G	G	G	A	G	A	C	A	A	G	A	A	G	G	A	A
LKF13M	G	A	A	C	G	G	G	G	G	G	G	G	G	A	G	G	A	G	G	A	G	A	A	A	A	A	A	A	A	G	A	G	G	G	G	G	A	G	A	C	A	A	G	A	A	G	G	A	A
LKF13P	G	A	A	C	G	G	G	G	G	G	G	G	G	A	G	G	A	G	G	A	G	A	A	A	A	A	A	A	A	G	A	G	G	G	G	G	A	G	A	C	A	A	G	A	A	G	G	A	A
LKF14M	G	A	A	C	G	G	G	G	G	G	G	G	G	A	G	G	A	G	G	A	G	A	A	A	A	A	A	A	A	G	A	G	G	G	G	G	A	G	A	C	A	A	G	A	A	G	G	A	A
LKF14P	G	A	A	C	G	G	G	G	G	G	G	G	G	A	G	G	A	G	G	A	G	A	A	A	A	A	A	A	A	G	A	G	G	G	G	G	A	G	A	C	A	A	G	A	A	G	G	A	A
LKF15M	G	A	A	C	G	G	G	G	G	A	G	G	G	G	G	G	A	G	G	A	G	A	A	A	A	G	A	G	A	G	C	G	G	G	G	A	A	A	A	C	A	A	G	A	A	G	G	A	A
LKF15P	G	A	A	C	G	G	G	G	G	G	G	G	G	A	G	G	A	G	G	A	G	A	A	A	A	A	A	A	A	G	A	G	G	G	G	G	A	G	A	C	A	A	G	A	A	G	G	A	A
LKF16M	G	A	A	C	G	G	G	G	G	G	G	G	G	A	G	G	A	G	G	A	G	A	A	A	A	A	A	A	A	G	A	G	G	G	G	G	A	G	A	C	A	A	G	A	A	G	G	A	A
LKF16P	G	A	A	C	G	G	G	G	G	G	G	G	G	A	G	G	A	G	G	A	G	A	A	A	A	A	A	A	A	G	A	G	G	G	G	G	A	G	A	C	A	A	G	A	A	G	G	A	A
LKF17M	G	A	A	C	G	G	G	G	G	G	G	G	G	A	G	G	A	G	G	A	G	A	A	A	A	A	A	A	A	G	A	G	G	G	G	G	A	G	A	C	A	A	G	A	A	G	G	A	A
LKF17P	A	A	A	C	G	G	G	G	G	G	G	G	G	A	G	G	A	A	G	A	G	A	A	A	A	A	A	A	A	G	A	G	G	G	G	G	A	G	A	C	A	A	G	A	A	G	G	A	A
LKF18M	G	A	A	C	G	G	G	G	G	G	G	G	G	A	G	G	A	G	G	A	G	A	A	A	A	A	A	A	A	G	A	G	G	G	G	G	A	G	A	C	A	A	G	A	A	G	G	A	A
LKF18P	G	A	A	C	G	G	G	G	G	G	G	G	G	A	G	G	A	G	G	A	G	A	A	A	A	A	A	A	A	G	A	G	G	G	G	G	A	G	A	C	A	A	G	A	A	G	G	A	A
LKF19M	G	A	A	C	G	G	G	G	G	G	G	G	G	A	G	G	A	G	G	A	G	A	A	A	A	A	A	A	A	G	A	G	G	G	G	G	A	G	A	C	A	A	G	A	A	G	G	A	A
LKF19P	G	A	A	C	G	G	G	G	G	G	G	G	G	A	G	G	A	G	G	A	G	A	A	A	A	A	A	A	A	G	A	G	G	G	G	G	A	G	A	C	A	A	G	A	A	G	G	A	A
LKF20M	G	A	A	C	G	G	G	G	G	G	G	G	G	A	G	G	A	G	G	A	G	A	A	A	A	A	A	A	A	G	A	G	G	G	G	G	A	G	A	C	A	A	G	A	A	G	G	A	A
LKF20P	G	A	A	C	G	G	G	G	G	G	G	G	G	A	G	G	A	G	G	A	G	A	A	A	A	A	A	A	A	G	A	G	G	G	G	G	A	G	A	C	A	A	G	A	A	G	G	A	A
LKF21M	G	A	A	C	G	G	G	G	G	G	G	G	G	A	G	G	A	G	G	A	G	A	A	A	A	A	A	A	A	G	A	G	G	G	G	G	A	G	A	C	A	A	G	A	A	G	G	A	A
LKF21P	G	A	A	C	G	G	G	G	G	G	G	G	G	A	G	G	A	G	G	A	G	A	A	A	A	A	A	A	A	G	A	G	G	G	G	G	A	G	A	C	A	A	G	A	A	G	G	A	A
LKF22M	G	A	A	C	G	G	G	G	G	G	G	G	G	A	G	G	A	G	G	A	G	A	A	A	A	A	A	A	A	G	A	G	G	G	G	G	A	G	A	C	A	A	G	A	A	G	G	A	A
LKF22P	G	A	A	C	G	G	G	G	G	A	G	G	G	G	G	G	A	G	G	A	G	A	A	A	A	A	A	A	A	A	C	G	A	G	G	G	G	A	A	C	G	A	G	A	C	A	A	G	G
LKF23M	A	A	A	C	G	G	G	G	G	G	G	G	G	A	G	G	A	G	G	A	G	A	A	A	A	A	A	A	A	G	A	G	G	G	G	G	A	G	A	C	A	A	G	A	A	G	G	A	A
LKF23P	G	A	A	C	G	G	G	G	G	G	A	G	G	G	G	G	A	G	A	A	A	A	A	A	A	A	G	G	A	G	C	A	A	G	G	G	G	G	A	C	A	A	G	A	C	A	A	A	A
LKF24M	G	A	A	C	G	G	G	G	G	G	G	G	G	A	G	G	A	G	G	A	G	A	A	A	A	A	A	A	A	G	A	G	G	G	G	G	A	G	A	C	A	A	G	A	A	G	G	A	A
LKF24P	G	A	A	C	G	G	G	G	G	G	G	G	G	A	G	G	A	G	G	A	G	A	A	A	A	A	A	A	A	G	A	G	G	G	G	G	A	G	A	C	A	A	G	A	A	G	G	A	A
LKF25M	G	A	A	C	G	G	G	G	G	G	G	G	G	A	G	G	A	G	G	A	G	A	A	A	A	A	A	A	A	G	A	G	G	G	G	G	A	G	A	C	A	A	G	A	A	G	G	A	A
LKF25P	A	A	A	C	G	G	G	G	G	G	G	G	G	A	G	G	A	A	G	A	G	A	A	A	A	A	A	A	A	G	A	G	G	G	G	G	A	G	A	C	A	A	G	A	A	G	G	A	A
LKF26M	G	A	A	C	G	G	G	G	G	G	G	G	G	A	G	G	A	G	G	A	G	A	A	A	A	A	A	A	A	G	A	G	G	G	G	G	A	G	A	C	A	A	G	A	A	G	G	A	A
LKF26P	G	A	A	C	G	G	G	G	G	G	G	G	G	A	G	G	A	G	G	A	G	A	A	A	A	A	A	A	A	G	A	G	G	G	G	G	A	G	A	C	A	A	G	A	A	G	G	A	A
Gurtenvieh:
BV1574M	A	A	A	C	G	G	G	G	G	G	G	G	G	A	G	G	A	G	G	A	G	A	A	A	A	G	G	G	A	G	A	G	G	G	G	G	A	A	G	A	G	A	G	A	A	G	A	A	A
BV1574P	A	A	A	C	G	A	G	G	G	A	G	G	G	G	A	G	G	G	A	A	G	G	A	A	A	A	A	A	A	A	C	G	A	G	G	G	G	A	A	C	G	A	G	A	C	G	G	G	G
BV1578M	A	A	C	A	G	G	A	G	G	G	G	G	G	G	A	G	A	G	G	A	G	A	A	A	A	G	G	G	A	G	A	G	G	G	G	G	A	A	G	A	G	A	G	A	A	G	A	A	A
BV1578P	G	A	C	A	G	G	G	G	G	G	G	G	G	A	G	G	G	G	G	A	G	A	A	A	A	A	A	A	A	A	C	G	G	G	G	G	A	G	A	C	G	A	G	A	A	G	G	G	G
BV1579M	A	A	A	C	G	G	G	G	G	G	A	A	A	G	A	A	A	G	A	A	A	A	A	A	A	A	A	A	A	A	C	G	A	G	G	G	A	G	A	C	A	G	G	G	C	G	G	G	G
BV1579P	G	A	A	C	A	A	G	G	G	G	G	G	G	G	A	G	A	G	G	A	G	A	A	A	A	A	A	A	A	A	C	G	G	G	G	G	A	A	G	A	G	A	G	A	A	G	A	A	A
BV1580M	G	A	A	A	G	G	G	G	G	G	G	G	G	G	A	G	A	G	G	A	G	A	A	A	A	A	A	A	A	A	C	G	G	G	G	G	A	A	A	C	G	A	A	G	A	G	A	G	A
BV1580P	G	A	C	A	G	G	G	G	G	G	G	G	G	A	G	G	G	G	G	A	G	A	A	A	A	A	A	A	A	A	C	G	G	G	G	G	A	G	A	C	G	A	G	A	A	G	G	G	G
BV1581M	G	A	A	C	A	G	G	G	G	G	G	G	G	A	G	G	A	G	A	G	G	A	A	A	A	G	G	G	A	G	C	A	A	G	G	G	A	A	A	C	A	A	G	A	C	A	G	G	G
BV1581P	A	A	C	A	G	G	A	G	G	G	G	G	G	G	A	G	A	G	G	A	G	A	A	A	A	G	G	G	A	G	A	G	G	G	G	G	A	A	G	A	G	A	G	A	A	G	A	A	A
BV1583M	G	A	A	C	A	A	G	G	G	G	G	G	G	G	A	G	A	G	G	A	G	A	A	A	A	A	A	A	A	A	C	G	G	G	G	G	A	A	G	A	G	A	G	A	A	G	A	A	A
BV1583P	A	A	A	C	G	G	G	G	G	G	G	G	G	A	G	G	A	G	G	A	G	A	A	A	A	G	G	G	A	G	A	G	G	G	G	G	A	A	G	A	G	A	G	A	A	G	A	A	A
BV1584M	G	A	A	C	A	G	G	G	G	G	G	G	G	A	G	G	A	G	A	A	G	G	A	A	A	G	G	G	A	G	A	G	G	G	G	G	A	G	A	C	A	G	A	A	C	G	G	G	A
BV1584P	G	A	A	C	A	A	G	G	G	G	G	G	G	G	A	G	A	G	G	A	G	A	A	A	A	A	A	A	A	A	C	G	G	G	G	G	A	A	G	A	G	A	G	A	A	G	A	A	A
BV1586M	G	A	A	A	G	G	G	G	G	G	G	G	G	G	A	G	A	G	G	A	G	A	A	A	A	A	A	A	A	A	C	G	G	G	G	G	A	A	A	C	G	A	A	G	A	G	A	G	A
BV1586P	A	A	C	A	G	G	A	G	G	G	G	G	G	G	A	G	A	G	G	A	G	A	A	A	A	G	G	G	A	G	A	G	G	G	G	G	A	A	G	A	G	A	G	A	A	G	A	A	A
BV1589M	G	A	C	A	A	G	G	G	G	G	G	G	G	A	G	G	G	G	G	A	G	A	A	A	A	A	A	A	A	A	C	G	G	G	G	G	A	G	A	C	G	A	G	A	A	G	G	G	G
BV1589P	G	A	A	C	G	A	G	G	G	G	G	G	G	G	A	G	A	G	G	A	G	A	A	A	A	A	A	A	A	A	C	G	G	G	G	G	A	A	G	A	G	A	G	A	A	G	A	A	A
BV1591M	A	A	C	A	G	G	A	G	G	G	G	G	G	G	A	G	A	G	G	A	G	A	A	A	A	G	G	G	A	G	A	G	G	G	G	G	A	A	G	A	G	A	G	A	A	G	A	A	A
BV1591P	G	A	C	A	A	G	G	G	G	G	G	A	A	G	A	G	A	G	A	A	A	A	A	A	A	A	A	A	A	A	C	G	A	G	G	G	A	G	A	C	G	A	A	A	C	A	A	G	G
BV1592M	A	A	A	C	G	G	G	G	G	G	G	G	G	A	G	G	A	G	G	A	G	A	A	A	A	G	G	G	A	G	A	G	G	G	G	G	A	A	G	A	G	A	G	A	A	G	A	A	A
BV1592P	A	A	C	A	G	G	A	G	G	G	G	G	G	G	A	G	A	G	G	A	G	A	A	A	A	G	G	G	A	G	A	G	G	G	G	G	A	A	G	A	G	A	G	A	A	G	A	A	A
BV1594M	A	A	A	C	G	G	G	G	G	G	A	A	A	G	A	A	A	G	A	A	A	A	A	A	A	A	A	A	A	A	C	G	A	G	G	G	A	G	A	C	A	G	G	G	C	G	G	G	G
BV1594P	G	A	A	C	A	A	G	G	G	G	G	G	G	G	A	G	A	G	G	A	G	A	A	A	A	A	A	A	A	A	C	G	G	G	G	G	A	A	G	A	G	A	G	A	A	G	A	A	A
BV1596M	A	A	A	C	G	G	G	G	G	G	G	G	G	G	A	G	A	G	G	A	G	A	A	A	A	A	A	A	A	A	C	G	A	G	G	G	G	A	A	C	G	A	A	G	A	G	G	G	G
BV1596P	A	A	C	A	G	G	A	G	G	G	G	G	G	G	A	G	A	G	G	A	G	A	A	A	A	G	G	G	A	G	A	G	G	G	G	G	A	A	G	A	G	A	G	A	A	G	A	A	A
OBV247M	A	A	A	A	G	G	G	G	G	A	G	G	G	A	G	G	A	G	A	G	G	A	A	A	A	A	A	A	A	A	C	A	A	G	G	G	G	A	A	C	A	A	A	G	A	G	A	A	A
OBV247P	A	A	C	A	G	G	A	G	G	G	G	G	G	G	A	G	A	G	G	A	G	A	A	A	A	G	G	G	A	G	A	G	G	G	G	G	A	A	G	A	G	A	G	A	A	G	A	A	A
Belted Cross:
RR0219M	A	A	A	C	A	G	G	G	G	G	G	G	G	A	G	G	A	G	A	A	A	A	A	A	A	G	G	G	A	G	A	G	G	G	G	G	A	A	G	A	A	A	G	A	C	A	A	A	G
RR0219P	A	A	A	C	A	G	G	G	G	G	G	G	G	A	G	G	A	G	A	A	G	G	A	A	A	A	A	A	A	G	C	A	A	A	G	G	A	A	A	C	G	A	G	A	A	G	A	A	A
Unbelted animals:
BV1577M	G	A	A	C	A	G	G	G	G	G	G	G	G	A	G	G	A	G	A	A	G	G	A	A	A	G	G	G	A	G	A	G	G	G	G	G	A	G	A	C	A	G	A	A	C	G	G	G	A
BV1577P	A	A	A	C	G	G	G	G	G	G	A	A	A	G	A	A	A	G	A	A	A	A	A	A	A	A	A	A	A	A	C	G	A	G	G	G	A	G	A	C	A	G	G	G	C	G	G	G	G
BV1587M	G	A	C	A	A	G	G	G	G	G	G	A	A	G	A	G	A	G	A	A	A	A	A	A	A	A	A	A	A	A	C	G	A	G	G	G	A	G	A	C	G	A	A	A	C	A	A	G	G
BV1587P	A	A	A	C	G	G	G	G	G	G	A	A	A	G	A	A	A	G	A	A	A	A	A	A	A	A	A	A	A	A	C	G	A	G	G	G	A	G	A	C	A	G	G	G	C	G	G	G	G
GLW04M	G	A	A	C	G	G	G	G	G	G	G	G	G	A	G	G	A	G	A	G	G	A	A	A	A	A	A	A	A	A	C	G	G	G	G	G	A	G	A	C	G	A	G	G	A	G	A	A	A
GLW04P	G	G	A	A	A	G	G	G	G	G	A	G	G	A	G	G	A	G	A	G	G	A	A	A	A	G	G	G	A	G	A	A	A	G	G	G	A	A	A	C	A	A	A	G	C	G	G	G	G
GLW06M	G	A	A	C	G	G	G	G	G	G	G	G	G	A	G	G	A	G	A	G	G	A	A	A	A	A	A	A	A	A	C	G	G	G	G	G	A	G	A	C	G	A	G	G	C	G	G	G	G
GLW06P	A	A	A	C	A	G	G	G	A	A	G	G	G	G	A	G	A	G	G	A	G	A	A	A	A	A	A	A	A	A	C	G	A	G	G	G	G	A	A	C	G	A	G	A	C	A	A	G	A
GLW08M	G	A	A	C	G	G	G	G	G	A	G	G	G	A	G	G	A	G	A	G	G	A	A	A	A	A	A	A	A	A	C	G	G	G	G	G	A	G	A	C	G	A	G	G	A	G	A	A	A
GLW08P	G	A	A	C	G	G	G	G	G	G	G	G	G	A	G	G	A	G	G	A	G	A	A	A	A	A	A	A	A	A	C	G	A	G	G	G	G	A	G	A	A	A	A	A	C	G	A	G	A
GLW09M	G	G	A	A	A	G	G	G	G	G	A	G	G	A	G	G	A	G	A	G	G	A	A	A	A	A	A	A	A	A	C	G	G	G	G	G	A	G	A	C	G	A	G	G	A	G	A	A	A
GLW09P	G	A	A	C	G	G	G	G	G	G	G	G	G	A	G	G	A	G	A	G	G	A	A	A	A	A	A	A	A	A	C	G	G	G	G	G	A	G	A	C	G	A	A	G	C	G	G	G	G
GLW11M	G	G	A	C	A	G	G	G	G	G	G	G	G	A	G	G	A	G	A	G	G	A	A	A	A	G	G	G	A	G	A	A	A	G	G	G	A	A	A	C	A	A	G	G	C	G	G	G	G
GLW11P	G	G	A	A	A	G	G	G	G	G	G	G	G	A	G	G	A	G	A	G	G	A	A	A	A	A	A	A	A	A	C	G	G	G	G	G	A	G	A	C	G	A	G	G	A	G	A	A	A
GLW12M	A	A	A	C	A	G	G	G	G	G	G	G	G	A	G	G	A	G	A	G	G	A	A	A	A	G	G	G	A	G	A	A	A	G	G	G	A	A	A	C	A	A	G	G	C	G	G	G	G
GLW12P	G	A	A	C	G	G	G	G	G	G	G	G	G	A	G	G	A	G	A	G	G	A	A	A	A	A	A	A	A	A	C	G	G	G	G	G	A	G	A	C	G	A	G	G	A	G	A	A	A
GLW13M	A	G	A	A	A	G	G	G	G	G	A	G	G	A	G	G	A	G	A	G	G	A	A	A	A	G	G	G	A	G	A	A	A	G	G	G	A	A	A	C	A	A	A	G	C	G	G	G	G
GLW13P	G	A	A	C	G	G	G	G	G	G	G	G	G	A	G	G	A	G	A	G	G	A	A	A	A	A	A	A	A	A	C	G	G	G	G	G	A	G	A	C	G	A	G	G	A	G	A	A	A
GLW14M	A	G	A	A	A	G	G	G	G	G	A	G	G	A	G	G	A	G	G	A	G	A	A	A	A	A	A	G	A	G	C	G	A	G	G	G	G	A	A	C	A	A	G	A	C	A	G	G	A
GLW14P	A	A	A	C	A	G	G	G	A	A	G	G	G	G	A	G	A	G	G	A	G	A	A	A	A	A	A	A	A	A	C	G	A	G	G	G	G	A	A	C	G	A	G	A	C	A	A	G	A
GLW15M	G	A	A	C	G	G	G	G	G	G	G	G	G	A	G	G	A	G	A	G	G	A	A	A	A	G	G	G	A	G	A	A	A	G	G	G	A	A	A	C	A	A	A	G	C	G	G	G	G
GLW15P	G	A	A	C	G	G	G	G	G	G	G	G	G	A	G	G	A	G	A	G	G	A	A	A	A	A	A	A	A	A	C	G	G	G	G	G	A	G	A	C	G	A	G	G	A	G	A	A	A
GLW16M	A	A	C	A	A	G	G	G	G	G	G	G	G	A	G	G	A	G	A	G	G	A	A	A	A	G	G	G	A	G	A	G	G	G	G	G	A	G	A	C	A	G	G	A	C	G	A	A	A
GLW16P	G	A	C	A	A	G	G	G	G	A	G	G	G	G	A	G	A	G	G	A	G	A	A	A	A	A	A	A	A	A	C	G	G	G	G	G	G	A	G	A	A	A	G	A	C	A	G	G	G
GLW17M	A	A	A	C	A	G	G	G	G	G	A	G	G	A	G	G	A	G	A	G	G	A	A	A	A	G	G	G	A	G	A	A	A	G	G	G	A	A	A	C	A	A	A	G	C	G	G	G	G
GLW17P	G	A	A	C	G	G	G	G	G	G	G	G	G	A	G	G	A	G	A	G	G	A	A	A	A	A	A	A	A	A	C	G	G	G	G	G	A	G	A	C	G	A	G	G	A	G	A	A	A
GLW18M	G	G	C	A	A	G	G	G	G	A	G	G	G	G	A	G	A	G	A	G	G	A	A	A	A	A	A	A	A	A	C	G	A	G	G	G	G	A	A	C	G	A	G	A	C	G	G	G	G
GLW18P	G	A	A	C	G	G	G	G	G	G	G	G	G	A	G	G	A	G	A	G	G	A	A	A	A	A	A	A	A	A	C	G	G	G	G	G	A	G	A	C	G	A	A	G	C	G	G	G	G
GLW19M	G	A	A	C	G	G	G	G	G	G	G	G	G	A	G	G	A	G	A	G	G	A	A	A	A	A	A	A	A	A	C	G	G	G	G	G	A	G	A	C	G	A	G	G	A	G	A	A	A
GLW19P	A	A	A	C	A	G	G	G	G	G	A	G	G	A	G	G	A	G	A	G	G	A	A	A	A	G	G	G	A	G	A	A	A	G	G	G	A	A	A	C	A	A	A	G	C	G	G	G	G
GLW22M	A	G	A	C	A	G	G	G	G	G	A	A	A	G	A	A	A	G	A	A	A	A	A	A	A	A	A	A	A	A	C	G	A	G	G	G	G	A	G	A	A	A	A	G	A	G	A	G	G
GLW22P	G	A	A	C	A	G	G	G	G	G	G	G	G	A	G	G	A	G	A	G	G	A	A	A	A	G	G	G	A	G	A	A	A	G	G	G	A	A	A	C	A	A	G	G	C	G	G	G	G
GLW23M	A	A	A	C	A	G	G	G	G	G	G	G	G	A	G	G	A	G	G	A	G	A	A	A	A	A	A	A	A	A	C	G	A	G	G	G	G	A	G	A	A	A	A	G	C	A	A	G	G
GLW23P	A	A	A	C	A	G	G	G	A	A	G	G	G	G	A	G	A	G	A	A	A	A	A	A	A	A	A	A	A	A	C	G	A	G	G	G	G	A	A	C	G	A	G	A	A	G	G	G	A
GLW26M	G	G	A	A	A	G	G	G	G	G	A	G	G	A	G	G	A	G	A	G	G	A	A	A	A	G	G	G	A	G	A	A	A	G	G	G	A	A	A	C	G	A	G	A	A	A	A	A	A
GLW26P	G	G	A	A	A	G	G	G	G	G	A	G	G	A	G	G	A	G	A	G	G	A	A	A	A	G	G	G	A	G	A	A	A	G	G	G	A	G	A	C	A	A	G	G	C	G	A	A	G
GLW28M	A	A	C	A	A	G	G	G	G	G	G	G	G	A	G	G	A	G	A	G	G	A	A	A	A	G	G	G	A	G	A	A	A	G	G	G	A	A	A	C	A	A	G	G	C	G	G	G	G
GLW28P	G	A	A	C	G	G	G	G	G	G	G	G	G	A	G	G	A	G	A	G	G	A	A	A	A	G	G	G	A	G	A	A	A	G	G	G	A	A	A	C	A	A	A	G	C	G	G	G	G
GLW29M	G	A	A	C	G	G	G	G	G	A	G	G	G	A	G	G	A	G	A	G	G	A	A	A	A	G	G	G	A	G	A	A	A	G	G	G	A	A	A	C	A	A	A	G	C	G	G	G	G
GLW29P	G	A	A	C	G	G	G	G	G	G	G	G	G	A	G	G	A	G	A	G	G	A	A	A	A	A	A	A	A	A	C	G	G	G	G	G	A	G	A	C	G	A	G	G	A	G	A	A	A
GLW30M	G	A	A	C	G	G	G	G	G	G	G	G	G	A	G	G	A	G	A	G	G	A	A	A	A	A	A	A	A	A	C	G	G	G	G	G	A	G	A	C	G	A	G	G	A	G	A	A	A
GLW30P	G	A	A	C	G	G	G	G	G	G	G	G	G	A	G	G	A	G	A	G	G	A	A	A	A	A	A	A	A	A	C	G	G	G	G	G	A	G	A	C	G	A	G	G	A	G	A	A	A
GLW31M	A	A	C	A	A	G	G	G	G	G	G	G	G	A	G	G	A	G	G	A	G	A	A	A	A	A	A	A	A	A	C	G	A	G	G	G	G	A	A	C	G	A	A	G	C	A	A	A	A
GLW31P	G	A	A	C	G	G	G	G	G	G	G	G	G	A	G	G	A	G	A	G	G	A	A	A	A	A	A	A	A	A	C	G	G	G	G	G	A	G	A	C	G	A	G	G	A	G	A	A	A
GLW33M	G	A	A	C	G	G	G	G	G	G	G	G	G	A	G	G	A	G	A	G	G	A	A	A	A	A	A	A	A	A	C	G	G	G	G	G	A	G	A	C	G	A	G	A	C	G	G	G	A
GLW33P	A	G	A	A	A	G	G	G	G	G	A	G	G	A	G	G	A	G	A	G	G	A	A	A	A	G	G	G	A	G	A	A	A	G	G	G	A	A	A	C	A	A	A	G	C	G	G	G	G
GLW34M	G	G	A	A	A	G	G	G	G	G	A	G	G	A	G	G	A	G	A	G	G	A	A	A	A	G	G	G	A	G	A	A	A	G	G	G	A	A	A	C	A	A	A	G	C	G	G	G	G
GLW34P	G	A	A	C	G	G	G	G	G	G	G	G	G	A	G	G	A	G	A	G	G	A	A	A	A	A	A	A	A	A	C	G	G	G	G	G	A	G	A	C	G	A	G	G	A	G	A	A	A
GLW35M	G	A	A	C	G	G	G	G	G	G	G	G	G	A	G	G	A	G	A	G	G	A	A	A	A	A	A	A	A	A	C	G	G	G	G	G	A	G	A	C	G	A	G	G	C	G	G	G	G
GLW35P	G	G	A	C	A	G	G	G	G	G	A	A	A	G	A	A	A	G	A	G	G	A	A	A	A	G	G	G	A	G	A	A	A	G	G	G	A	A	A	C	A	A	G	G	A	G	G	G	G
GLW36M	G	A	A	C	G	G	G	G	G	G	G	G	G	A	G	G	A	G	A	G	G	A	A	A	A	A	A	A	A	A	C	G	G	G	G	G	A	G	A	C	G	A	G	G	A	G	A	A	A
GLW36P	G	A	A	C	G	G	G	G	G	G	G	G	G	A	G	G	A	G	A	G	G	A	A	A	A	A	A	A	A	A	C	G	G	G	G	G	A	G	A	C	G	A	A	G	C	G	G	G	G
GLW37M	G	G	C	A	A	G	G	G	G	A	G	G	G	G	A	G	A	G	G	A	G	A	A	A	A	G	G	G	A	G	A	G	G	G	G	G	G	A	G	A	A	A	G	A	C	A	A	A	G
GLW37P	G	A	A	C	G	G	G	G	G	G	G	G	G	A	G	G	A	G	A	G	G	A	A	A	A	A	A	A	A	A	C	G	G	G	G	G	A	G	A	C	G	A	G	G	A	G	A	A	A
GLW38M	A	G	A	A	A	G	G	G	G	G	A	G	G	A	G	G	A	G	A	G	G	A	A	A	A	G	G	G	A	G	A	A	A	G	G	G	A	A	A	C	A	A	A	G	C	G	G	G	G
GLW38P	G	A	A	C	G	G	G	G	G	G	G	G	G	A	G	G	A	G	A	G	G	A	A	A	A	A	A	A	A	A	C	G	G	G	G	G	A	G	A	C	G	A	G	G	A	G	A	A	A
GLW39M	G	A	A	C	G	G	G	G	G	A	G	G	G	A	G	G	A	G	G	A	G	A	A	A	A	A	A	A	A	A	C	G	A	G	G	G	G	A	G	A	A	A	A	A	C	G	A	G	A
GLW39P	A	A	A	C	A	G	G	G	G	G	A	G	G	A	G	G	A	G	A	G	G	A	A	A	A	G	G	G	A	G	A	A	A	G	G	G	A	A	A	C	A	A	A	G	C	G	G	G	G
GLW43M	A	A	A	C	A	G	G	G	G	G	G	G	G	A	G	G	A	G	A	G	G	A	A	A	A	G	G	G	A	G	C	A	A	G	G	G	A	A	A	C	A	A	A	G	A	G	A	A	G
GLW43P	G	A	C	A	G	G	G	G	G	G	G	G	G	A	G	G	A	G	A	G	G	A	A	A	A	A	A	A	A	A	A	G	G	G	G	G	A	G	A	C	G	A	G	G	C	G	G	G	G
GLW47M	G	A	A	C	A	G	G	G	G	A	G	G	G	G	A	G	A	G	A	G	G	A	A	A	A	A	G	G	A	G	A	G	G	G	G	G	G	G	A	C	G	G	G	A	C	G	A	A	G
GLW47P	A	G	C	A	G	G	G	G	G	G	G	G	G	A	G	G	A	G	A	A	A	A	A	A	A	A	A	A	A	A	C	G	A	G	G	G	G	A	A	C	G	A	G	G	A	G	A	A	A
RR0218M	G	A	A	A	G	G	G	G	G	G	G	G	G	A	G	G	A	G	G	A	G	A	A	A	A	G	G	G	A	G	A	G	G	G	G	G	A	A	G	A	A	A	A	A	C	G	A	A	A
RR0218P	A	G	A	C	A	G	G	G	G	A	G	G	G	G	A	G	A	G	A	A	G	G	A	A	A	A	A	A	A	A	C	G	G	G	G	G	A	G	A	C	G	A	G	A	C	G	A	A	A
[truncated: 11 more columns]
