# Supplementary material for: Remapping of the belted phenotype in cattle on BTA3 identifies a multiplication event as the candidate causal mutation
Source: Genet Sel Evol. 2018 Jul 6;50:36. doi: 10.1186/s12711-018-0407-9 (PMC6035435; doi:10.1186/s12711-018-0407-9)
Supplement: Supplementary file 8 — Additional file 8. Haplotypes of the Russian Yakutian animals checked by qPCR. This file shows 42-SNP haplotypes of the 10 Russian Yakutian animals that were checked by qPCR. As in Additional file 1, SNPs that were excluded from the mapping procedure (MAF < 0.025) are marked in grey color in the first line, and the first five haplotypes represent the most common and extended haplotypes of the European breeds Belted Galloway (BGAhap1 and BGAhap2), Dutch Belted (DBEhap) and Gurtenvieh (GUVhap1 and GUVhap2). Red boxes again indicate common parts of these five haplotypes and represent the four inner candidate haplotypes (IC-Hap1-4, Table 3). Below these common haplotypes, the haplotypes of the 10 Siberian Russian Yakutian animals are grouped as follows: the first seven animals were belted according to phenotype and qPCR, the next animal was belted according to phenotype but non-belted in the qPCR, and the last two animals were non-belted according to phenotype and qPCR. Interestingly, the belted Russian Yakutian (RUY) animals do not share a common haplotype within IC-Hap4, which carries the candidate mutation BeltMulti6kb. [file 12711_2018_407_MOESM8_ESM.xlsx]

## Sheet: Tabelle1
compare Add. File1:
SNP	12	13	14	15	16	17	18	19	20	21	22	23	24	25	26	27	28	29	30	31	32	33	34	35	36	37	38	39	40	41	42	43	44	45	46	47	48	49	50	51	52	53
	IC-Hap1									IC-Hap2													IC-Hap3									IC-Hap4
BGAhap1	G	G	G	A	G	G	G	G	A	G	A	A	A	A	G	G	G	A	G	A	G	G	G	G	G	A	G	A	C	A	A	G	A	A	G	A	G	A	C	A	A	G
BGAhap2	G	G	G	A	G	G	G	G	A	G	A	A	A	A	G	G	G	A	G	A	G	G	G	G	G	A	G	A	C	A	A	G	A	A	G	A	G	A	A	A	G	A
DBEhap	G	G	A	G	G	A	G	G	A	G	A	A	A	A	A	A	A	A	G	A	G	G	G	G	G	A	G	A	C	A	A	G	A	A	G	G	A	A	C	G	A	A
GUVhap1	G	G	G	A	G	A	G	G	A	G	A	A	A	A	G	G	G	A	G	A	G	G	G	G	G	A	A	G	A	G	A	G	A	A	G	A	A	A	A	A	G	A
GUVhap2	G	G	A	G	G	G	G	G	A	G	A	A	A	A	A	A	A	A	A	C	G	G	G	G	G	A	G	A	C	G	A	G	A	A	G	G	G	G	C	A	A	G
Animals with reported belted phenotype and belted qPCR result:																																											qPCR result:	reported phenotype:
RUY001M	G	G	G	A	G	A	G	A	A	G	A	A	A	A	A	A	A	A	A	C	G	G	G	G	G	A	G	A	C	G	A	G	A	C	G	G	G	G	C	A	A	G	belted	Belted
RUY001P	G	G	G	G	G	A	G	G	A	G	A	A	A	A	G	G	G	A	G	A	G	G	G	G	G	A	G	A	C	A	A	G	G	A	G	A	A	A	C	A	A	G
RUY002M	G	G	G	G	G	A	G	G	A	G	A	A	A	A	G	G	G	A	G	A	G	G	G	G	G	A	G	A	C	A	A	G	A	A	G	A	A	A	A	G	A	G	belted	Belted
RUY002P	G	G	G	G	G	A	G	G	A	G	A	A	A	A	G	G	G	A	G	A	G	G	G	G	G	A	G	A	C	A	A	G	A	A	G	G	G	G	C	A	A	G
RUY004M	G	G	G	G	G	A	G	G	A	G	A	A	A	A	A	A	A	A	A	C	G	G	G	G	G	A	G	A	C	G	A	A	G	A	G	G	G	G	C	A	A	G	belted	Belted
RUY004P	G	G	G	G	G	A	G	G	A	G	A	A	A	A	G	G	G	A	G	A	G	G	G	G	G	A	A	A	C	A	G	G	A	C	A	A	A	A	C	A	A	G
RUY006M	G	G	G	G	G	A	G	G	A	G	A	A	A	A	A	A	A	A	A	C	G	A	G	G	G	A	G	A	C	A	G	A	G	A	G	A	A	A	C	A	A	G	belted	Belted
RUY006P	G	G	G	G	G	A	G	G	A	G	A	A	A	A	G	G	G	A	G	A	G	G	G	G	G	A	G	A	C	A	A	G	A	C	A	G	G	G	C	A	G	A
RUY011M	G	G	G	A	G	G	A	A	G	G	A	A	A	A	G	G	G	A	G	A	G	G	G	G	G	A	A	A	C	A	G	G	A	C	A	A	A	A	C	A	A	G	belted	Belted
RUY011P	G	G	G	G	G	A	G	G	A	G	A	A	A	A	G	G	G	A	G	A	G	G	G	G	G	A	G	A	C	A	A	A	G	A	G	G	G	G	C	A	G	A
RUY026M	G	G	G	G	G	A	G	G	A	G	A	A	A	A	A	A	G	A	G	C	A	A	G	G	G	A	G	A	C	G	A	A	G	A	G	A	A	A	C	A	G	A	belted	Belted
RUY026P	G	G	G	G	G	A	G	G	A	G	A	A	A	A	G	G	G	A	G	A	G	G	G	G	G	A	G	A	C	A	A	G	A	C	A	G	G	G	A	G	A	G
RUY030M	G	G	G	G	G	A	G	G	A	G	A	A	A	A	G	G	G	A	G	A	G	G	G	G	G	A	G	A	C	A	A	A	A	C	A	G	G	G	C	G	G	A	belted	Belted
RUY030P	G	G	G	G	G	A	G	G	A	G	A	A	A	A	A	A	A	A	A	C	G	A	G	G	G	A	G	A	C	A	G	G	G	A	G	G	G	G	A	A	A	G
Animal with reported belted phenotype and non-belted qPCR result:
RUY022M	G	G	G	G	G	A	G	G	A	G	A	A	A	A	A	A	A	A	A	C	G	G	G	G	G	A	A	A	C	G	A	A	G	A	G	A	A	A	C	A	A	G	unbelted	Belted
RUY022P	G	G	A	A	G	G	G	G	A	G	A	G	A	A	G	G	G	A	G	A	G	G	G	G	G	A	G	A	C	G	G	G	G	C	A	G	G	G	C	A	A	G
Animals with reported non-belted phenotype and non-belted qPCR result:
RUY078M	G	A	A	A	G	G	G	A	A	A	A	A	A	A	A	A	G	A	G	C	A	A	G	G	G	A	G	A	C	G	A	G	A	C	A	G	G	G	C	A	G	A	unbelted	unbelted
RUY078P	G	G	A	A	G	G	G	A	A	G	G	A	A	A	A	A	A	A	G	C	G	A	G	A	A	A	A	A	C	G	A	A	G	A	G	A	A	A	C	G	G	A
RUY081M	G	G	G	A	G	G	A	A	G	G	A	A	A	A	G	G	G	A	G	A	A	G	G	A	G	A	G	A	C	G	A	G	A	C	G	A	A	A	C	A	G	A	unbelted	unbelted
RUY081P	G	A	A	A	G	G	G	A	A	A	A	A	A	A	A	A	G	A	G	C	A	A	G	A	G	A	A	A	C	G	A	A	G	C	G	G	G	G	C	A	A	G
